# Supplementary material for: Bringing the Animal QTLdb and CorrDB into the future: meeting new challenges and providing updated services
Source: Nucleic Acids Res. 2021 Nov 24;50(D1):D956–61. doi: 10.1093/nar/gkab1116 (PMC8728226; doi:10.1093/nar/gkab1116)
Supplement: gkab1116_Supplemental_Files [file gkab1116_supplemental_files.zip]

Archive with 3 entries (3 files):
- Supplementary_Figures_1s-9s.docx
- Supplementary_Table_1s.docx
- Supplementary_Text_Box_1.docx
